# Supplementary material for: Contrasting Conservation Outcomes for Ground-Dwelling and Aerial Insects in Masson Pine Plantations: Reduced Ground-Dwelling Insect Diversity but Comparable Aerial Insect Diversity to Natural Forests
Source: Insects. 2026 Feb 2;17(2):158. doi: 10.3390/insects17020158 (PMC12941260; doi:10.3390/insects17020158)
Supplement: Supplementary file 1 [file insects-17-00158-s001.zip]

Archive with 1 entries (1 files):
- insects-4081629-supplementary.pdf
